# Supplementary material for: Effect of Anaerobic Calcium Oxide Alkalization on the Carbohydrate Molecular Structures, Chemical Profiles, and Ruminal Degradability of Rape Straw
Source: Animals (Basel). 2023 Jul 26;13(15):2421. doi: 10.3390/ani13152421 (PMC10417835; doi:10.3390/ani13152421)
Supplement: Supplementary file 1 [file animals-13-02421-s001.zip]

Archive with 1 entries (1 files):
- animals-2501968-supplementary.pdf
